# Supplementary material for: Influence of engaging female caregivers in households with adolescent girls on adopting equitable family eating practices: a quasi-experimental study
Source: PeerJ. 2023 Sep 21;11:e16099. doi: 10.7717/peerj.16099 (PMC10518164; doi:10.7717/peerj.16099)
Supplement: Supplemental Information 1 [file peerj-11-16099-s001.zip]

Archive with 1 entries (1 files):
- Dataset _Hanna G_23May2023.dta
